# Supplementary material for: Transgenerational Transmission of 2,3,7,8-Tetrachlorodibenzo-p-dioxin (TCDD) Effects in Human Granulosa Cells: The Role of MicroRNAs
Source: Int J Mol Sci. 2024 Jan 17;25(2):1144. doi: 10.3390/ijms25021144 (PMC10816780; doi:10.3390/ijms25021144)
Supplement: Supplementary file 1 [file ijms-25-01144-s001.zip]

Archive with 1 entries (1 files):
- ijms-2767295-supplementary.xlsx
