# Supplementary material for: Transgenerational Transmission of 2,3,7,8-Tetrachlorodibenzo-p-dioxin (TCDD) Effects in Human Granulosa Cells: The Role of MicroRNAs
Source: Int J Mol Sci. 2024 Jan 17;25(2):1144. doi: 10.3390/ijms25021144 (PMC10816780; doi:10.3390/ijms25021144)
Supplement: Supplementary file 1 [file ijms-25-01144-s001.zip › ijms-2767295-supplementary.xlsx]

## Sheet: Cell Proliferation
Figure S1: Cell proliferation (trypan blue viability assay) after exposure to DMSO (control) or to different TCDD concentrations and for different amounts of time. Data are the mean ± SEM (n = 9); p-value > 0.05 for all time-points.

## Sheet: Gene primer sequences
Table S1. Gene-specific primers
Gene	Sequence (5'® 3')
PGK1_F	CTGTGGGGGTATTTGAATGG
PGK1_R	CTTCCAGGAGCTCCAAACTG
CYP1A1_F	CGTGCTGCAGATCCGAATTG
CYP1A1_R	GCTCACATGCTCTTCCAGGT
CYP1B1_F	GCCACTATCACTGACATCTTCGG
CYP1B1_R	CACGACCTGATCCAATTCTGC
FGF2_F	AGGAGTGTGTGCTAACCGTT
FGF2_R	CAGTTCGTTTCAGTGCCACA
BCL2_F	GCCTTCTTTGAGTTCGGTGG
BCL2_R	GAAATCAAACAGAGGCCGCA
MYC_F	AACACACAACGTCTTGGAGC
MYC_R	GCACAAGAGTTCCGTAGCTG
SMAD2_F	CTTTGTGCAGAGCCCCAATT
SMAD2_R	CTTGTTACCGTCTGCCTTCG
CTHRC1_F	GGAATGTGCTTACAAGGGCC
CTHRC1_R	GTCCAGGACTCCTCAAAGCT
VEGFB_F	ATCCTCATGATCCGGTACCC
VEGFB_R	AGTGGGATGGGTGATGTCAG
VEGFC_F	CTCTCTCTCAAGGCCCCAAA
VEGFC_R	AGTCATCTCCAGCATCCGAG
JAK2_F	GCAAGTTTTCTGTGGCCTCA
JAK2_R	AGGAGGGGCGTTGATTTACA
FAS_F	CCGGACCCAGAATACCAAGT
FAS_R	GAAGACAAAGCCACCCCAAG
SMAD5_F	CCTCCAGTATTAGTGCCTCGT
SMAD5_R	TCATTGTGGCTCAGGTTCC
FOXO1_F	GAAGAGCGTGCCCTACTTCAA
FOXO1_R	GATTGAGCATCCACCAAGAACT

## Sheet: Summary
Table S2. Summary of the 109 small non-coding RNAs (sncRNAs) differentially expressed at each time-point (results expressed in log2 scale).
Probe Set ID	Transcript ID(Array Design)	a_dmso_3h_(miRNA-4_0).rma-dabg-Signal	b_dmso_3h_(miRNA-4_0).rma-dabg-Signal	c_dmso_3h_(miRNA-4_0).rma-dabg-Signal	mean dmso 3h	sd dmso 3h	a_tcdd_3h_(miRNA-4_0).rma-dabg-Signal	b_tcdd_3h_(miRNA-4_0).rma-dabg-Signal	c_tcdd_3h_(miRNA-4_0).rma-dabg-Signal	mean tcdd 3h	sd tcdd 3h	a_dmso_72h_(miRNA-4_0).rma-dabg-Signal	b_dmso_72h_(miRNA-4_0).rma-dabg-Signal	c_dmso_72h_(miRNA-4_0).rma-dabg-Signal	mean dmso 72h	sd dmso 72h	a_tcdd_72h_(miRNA-4_0).rma-dabg-Signal	b_tcdd_72h_(miRNA-4_0).rma-dabg-Signal	c_tcdd_72h_(miRNA-4_0).rma-dabg-Signal	mean tcdd 72h	sd tcdd 72h	a1_dmso_9d_(miRNA-4_0).rma-dabg-Signal	a2_dmso_9d_(miRNA-4_0).rma-dabg-Signal	b1_dmso_9d_(miRNA-4_0).rma-dabg-Signal	b2_dmso_9d_(miRNA-4_0).rma-dabg-Signal	c1_dmso_9d_(miRNA-4_0).rma-dabg-Signal	c2_dmso_9d_(miRNA-4_0).rma-dabg-Signal	mean dmso 9d	sd dmso 9d	a1_tcdd_9d_(miRNA-4_0).rma-dabg-Signal	a2_tcdd_9d_(miRNA-4_0).rma-dabg-Signal	b1_tcdd_9d_(miRNA-4_0).rma-dabg-Signal	b2_tcdd_9d_(miRNA-4_0).rma-dabg-Signal	c1_tcdd_9d_(miRNA-4_0).rma-dabg-Signal	c2_tcdd_9d_(miRNA-4_0).rma-dabg-Signal	mean tcdd 9d	sd tcdd 9d	a_dmso_14d_(miRNA-4_0).rma-dabg-Signal	b_dmso_14d_(miRNA-4_0).rma-dabg-Signal	c_dmso_14d_(miRNA-4_0).rma-dabg-Signal	mean dmso 14d	sd dmso 14d	a_tcdd_14d_(miRNA-4_0).rma-dabg-Signal	b_tcdd_14d_(miRNA-4_0).rma-dabg-Signal	c_tcdd_14d_(miRNA-4_0).rma-dabg-Signal	mean tcdd 14d	sd tcdd 14d
20500120	hsa-let-7d-3p	6.75731	6.82519	6.00703	6.52984	0.454041	6.86719	6.67843	6.4244	6.65667	0.222195	6.35928	5.26456	5.47839	5.70075	0.580246	6.5256	6.44554	6.53649	6.50254	0.0496694	5.67144	5.14382	1.09773	5.12773	5.57802	5.41604	4.67246	1.76517	5.98304	5.97016	5.621	5.25263	5.92112	6.08686	5.8058	0.313327	6.63156	6.33528	5.82224	6.26303	0.409468	6.86014	6.19034	6.08484	6.37844	0.420489
20500123	hsa-let-7f-5p	6.31997	6.39924	6.79836	6.50585	0.256395	7.13116	7.03243	7.09049	7.08469	0.0496221	4.82257	5.90787	5.19035	5.30693	0.551959	7.64388	7.10672	7.09363	7.28141	0.313973	7.58379	7.12047	8.68798	7.50852	7.53136	6.95908	7.5652	0.605063	6.906	6.30843	8.13437	6.94754	7.57279	7.53134	7.23341	0.6419	6.81675	6.06251	6.22312	6.36746	0.397293	4.42439	6.11873	3.68258	4.7419	1.24873
20500126	hsa-miR-15a-5p	1.71203	2.91217	2.15712	2.26044	0.606703	3.41334	1.9624	1.01834	2.13136	1.20641	2.03463	3.98255	1.32648	2.44789	1.37542	2.58354	3.02735	1.62588	2.41226	0.716263	4.89568	4.13165	3.56444	4.16912	4.24648	3.9688	4.16269	0.433773	3.17398	2.83954	3.92483	3.04318	3.32204	3.85241	3.35933	0.440182	3.65401	2.56357	1.71219	2.64326	0.973358	1.52727	1.52261	0.961789	1.33722	0.325144
20500149	hsa-miR-24-2-5p	1.4255	1.01641	0.958625	1.13351	0.254514	1.35953	0.747492	1.21857	1.10853	0.320515	1.39786	1.40591	0.584618	1.12946	0.471865	1.07831	1.48077	1.34451	1.3012	0.204695	3.70946	3.67843	3.42229	3.1786	3.64002	2.65808	3.38115	0.407117	1.21831	2.73855	2.64262	2.55139	1.87346	2.15228	2.1961	0.579993	0.790878	1.31376	1.03439	1.04634	0.261644	0.779151	1.76314	1.05399	1.19876	0.507718
20500151	hsa-miR-25-3p	5.27854	5.43882	6.01648	5.57794	0.388146	5.7645	5.55352	5.93353	5.75052	0.190391	5.20571	5.92021	4.06181	5.06258	0.93743	6.3514	6.23559	6.01047	6.19915	0.173363	6.21301	6.08989	6.56948	6.37094	6.36243	6.22977	6.30592	0.166125	5.70688	5.19034	6.34663	5.8223	6.27438	6.04332	5.89731	0.425933	5.91384	3.89869	5.50037	5.1043	1.06436	3.9274	5.44572	4.74802	4.70704	0.759989
20500157	hsa-miR-27a-3p	5.53515	5.73438	5.00843	5.42599	0.375084	5.95008	4.56351	5.18067	5.23142	0.694674	5.93682	6.35638	5.25861	5.85061	0.553939	6.20497	5.56688	5.63477	5.80221	0.350452	6.57136	6.26684	6.50007	6.41609	6.59434	6.24709	6.43263	0.149756	6.04761	5.50112	6.09963	5.98346	6.01789	6.35796	6.00128	0.279212	6.26635	6.02132	6.23351	6.17373	0.133002	3.97819	4.9709	5.45768	4.80225	0.754024
20500158	hsa-miR-28-5p	2.6337	4.4321	4.75859	3.94146	1.14426	5.41819	4.81064	5.00554	5.07812	0.310207	3.68849	4.98816	3.94975	4.2088	0.687473	5.22669	4.6059	4.33991	4.72417	0.455067	5.05798	5.14907	5.75462	5.85168	5.47071	5.65411	5.48969	0.325887	4.9427	3.94722	4.95753	5.27677	5.21742	4.85978	4.8669	0.479724	5.08567	3.73255	4.89646	4.57156	0.732735	3.39299	4.40546	2.77353	3.52399	0.823814
20500163	hsa-miR-30a-3p	3.48442	4.65826	4.12647	4.08971	0.58778	5.44383	5.06768	4.82582	5.11244	0.311427	4.3515	4.44344	3.28904	4.02799	0.641601	5.48498	4.8513	3.84105	4.72578	0.829118	5.92527	6.20013	5.84992	5.40451	5.29291	5.27064	5.65723	0.387237	5.75854	4.80012	4.85977	5.23843	4.65598	4.00304	4.88598	0.58756	4.7313	3.60601	3.41481	3.91737	0.711332	2.93635	4.24552	3.48085	3.55424	0.657665
20500187	hsa-miR-29b-1-5p	5.47181	5.15474	4.44337	5.02331	0.526664	5.44388	5.55807	5.28859	5.43018	0.13526	3.95064	5.15689	4.52083	4.54279	0.603429	5.44091	5.59777	5.71492	5.58453	0.137483	6.4339	6.38757	6.70782	6.44107	6.33315	6.10765	6.40186	0.193733	6.30459	5.99879	6.4392	6.56564	6.24613	6.0936	6.27466	0.210875	4.93468	4.48692	5.10573	4.84244	0.319551	5.41001	4.93638	4.93608	5.09416	0.273536
20500442	hsa-miR-34a-5p	0.749467	0.597779	1.29492	0.880721	0.366633	0.927003	0.337896	1.82583	1.03024	0.749322	0.742317	2.23026	0.477211	1.14993	0.944936	1.03622	0.456831	1.77591	1.08965	0.66116	3.2839	3.10004	1.92331	1.1987	2.22734	3.05333	2.46444	0.821392	2.06809	1.58401	1.74099	1.50959	1.46518	1.29492	1.61046	0.267588	0.855582	1.32119	0.557414	0.911395	0.384934	0.943946	0.501809	0.776615	0.74079	0.223235
20500448	hsa-miR-181c-5p	4.70688	4.89849	4.81895	4.80811	0.0962678	3.66973	4.37548	3.19066	3.74529	0.596014	3.88644	5.05845	4.68563	4.54351	0.598794	4.5167	3.70614	4.22419	4.14901	0.410475	5.11505	5.38465	3.90854	5.30827	5.00405	5.91065	5.1052	0.664891	4.85343	5.20211	6.43827	5.62296	5.27339	4.69181	5.347	0.62711	4.21456	2.78659	4.15843	3.71986	0.808726	3.89252	4.16151	2.24369	3.43257	1.03835
20500465	hsa-miR-210-3p	5.2184	5.54132	4.56099	5.1069	0.499588	4.47093	5.07256	4.69185	4.74511	0.304329	6.66992	6.4688	5.80835	6.31569	0.450729	4.84787	5.13861	5.2002	5.06223	0.188173	7.54964	7.75461	7.58026	7.11804	7.89049	7.74509	7.60635	0.269928	7.25478	6.93679	6.62969	7.24032	7.03075	6.91299	7.00089	0.233365	5.40965	6.50561	6.13386	6.01637	0.557346	5.74174	6.22921	6.10627	6.02574	0.253514
20500713	hsa-let-7g-5p	7.09312	7.38934	7.61146	7.36464	0.260052	7.66556	7.39764	8.04343	7.70221	0.324455	6.55951	6.85631	6.3175	6.57777	0.269873	7.89507	7.74121	7.28376	7.64002	0.317971	7.8647	7.16918	8.31822	7.45068	7.40702	6.97354	7.53055	0.48879	7.16871	6.52584	7.51431	6.9367	7.1001	6.92534	7.0285	0.326352	7.24403	7.07458	7.04024	7.11962	0.109104	5.93443	6.91636	6.35701	6.4026	0.492545
20500722	hsa-miR-27b-5p	4.93745	3.45939	4.96647	4.45444	0.861858	4.75612	4.80339	4.75615	4.77189	0.0272818	1.61383	4.13394	2.4076	2.71846	1.28849	4.55238	4.66978	3.21538	4.14585	0.807938	3.24577	4.16775	5.39498	5.19105	4.25278	4.30137	4.42562	0.778383	2.73754	1.08284	4.14187	4.07724	4.48002	4.25561	3.46252	1.3185	4.21987	2.50305	2.04696	2.92329	1.14579	2.39331	2.63631	1.91057	2.3134	0.369407
20500724	hsa-miR-30b-5p	0.425274	0.415099	0.45851	0.432961	0.0227036	0.761223	0.740979	0.967887	0.823363	0.12557	1.01437	1.7717	0.544887	1.11032	0.619006	1.63133	0.989156	0.66888	1.09645	0.490114	4.32014	1.27343	3.50983	2.38471	3.65234	3.27464	3.06918	1.08024	1.45347	0.339062	2.69731	1.77657	1.76871	2.10912	1.69071	0.785494	2.23078	0.647504	1.51212	1.46347	0.792757	0.641119	1.09308	1.16106	0.965085	0.282614
20500743	hsa-miR-138-5p	1.15509	1.5229	1.40741	1.3618	0.1881	1.03953	0.656207	1.75751	1.15108	0.55906	3.45536	5.25336	4.06166	4.25679	0.914742	1.86779	2.08607	4.06592	2.67326	1.211	5.56358	4.93787	6.39001	5.54309	5.85059	6.01398	5.71652	0.493923	4.68346	4.28218	5.22586	5.66482	5.0023	5.3304	5.0315	0.492275	3.54799	4.33707	5.1116	4.33222	0.781817	1.49486	4.26575	2.42684	2.72915	1.40997
20500752	hsa-miR-143-3p	1.37882	1.7973	1.65406	1.61006	0.212682	2.656	1.4082	1.10576	1.72332	0.82176	1.1617	3.24901	2.0927	2.1678	1.04568	3.56444	3.20162	2.68473	3.15027	0.442097	3.55846	3.8401	5.33253	4.93812	5.00853	5.16524	4.6405	0.746957	3.99243	1.34997	4.101	4.64903	4.04428	4.82451	3.82687	1.26144	3.74714	2.99261	3.99918	3.57964	0.523768	0.476003	2.32922	1.5017	1.43564	0.928374
20500766	hsa-miR-125a-3p	4.40349	2.86762	3.21749	3.4962	0.804975	4.26988	4.75251	4.92255	4.64832	0.338581	4.31638	4.93884	3.59607	4.28376	0.671979	4.27218	3.47749	4.35839	4.03602	0.485615	5.66034	6.07453	6.10552	6.01642	6.04045	6.10002	5.99955	0.169688	6.02259	5.85445	6.23349	6.61975	5.54575	5.44301	5.95317	0.439027	3.99615	4.96594	4.25822	4.40677	0.501673	4.43632	5.11921	4.84375	4.79976	0.343566
20500787	hsa-miR-185-5p	4.47127	4.70974	5.21782	4.79961	0.381303	4.52454	4.02105	5.29856	4.61472	0.643508	4.34345	5.27597	3.30047	4.30663	0.988264	5.01647	4.34423	3.67865	4.34645	0.668915	5.99888	5.85542	6.37722	6.0401	5.99071	6.06802	6.05506	0.173971	5.50798	4.43519	5.42824	6.0054	5.45362	5.68245	5.41881	0.527324	4.60427	4.24348	5.07679	4.64151	0.4179	2.93513	4.84615	3.04988	3.61038	1.07174
20500791	hsa-miR-188-5p	5.69915	5.60226	5.2623	5.52124	0.229421	5.26836	5.46007	5.21702	5.31515	0.128103	4.51631	4.20402	4.20866	4.30966	0.178971	4.2116	4.78871	4.66346	4.55459	0.303572	3.27181	4.3062	1.0995	4.15803	3.01348	3.97407	3.30385	1.19399	3.27184	1.39402	4.01584	4.35277	5.1245	4.09874	3.70962	1.28175	4.29616	1.82113	3.53962	3.21897	1.26829	4.47513	4.58097	4.16965	4.40858	0.213586
20500797	hsa-miR-194-5p	0.852851	1.46554	1.2292	1.18253	0.309	1.72931	1.23654	0.889677	1.28518	0.421927	1.79893	2.38471	1.41924	1.86763	0.486386	1.35284	1.53834	1.39402	1.4284	0.0974146	3.85657	1.94033	2.18045	2.43721	3.045	2.8513	2.71848	0.691899	1.25635	1.39402	2.50305	1.33196	1.44652	1.43675	1.56144	0.466725	1.1767	0.902561	0.918894	0.999384	0.153775	1.48293	1.09597	1.41924	1.33271	0.207481
20501181	hsa-miR-130b-3p	4.8547	4.77516	4.49537	4.70841	0.188734	5.15439	5.34363	4.27841	4.92547	0.568307	3.24982	5.79514	5.43262	4.82586	1.37687	5.4357	5.21864	4.8854	5.17991	0.277182	5.82417	5.58416	6.83107	6.54426	6.53664	6.41768	6.28966	0.479532	5.18609	4.52475	5.88625	6.22342	6.03964	6.09793	5.65968	0.666023	4.74786	4.97327	4.79906	4.84007	0.118166	2.63923	4.56861	3.00229	3.40337	1.02532
20501228	hsa-miR-370-3p	4.80235	5.60648	4.81814	5.07565	0.459773	4.77058	4.99332	5.22173	4.99521	0.225582	4.95694	4.6834	5.37451	5.00495	0.348049	4.54334	5.14118	5.12894	4.93782	0.341687	5.63168	5.97786	6.71837	6.18747	6.11696	6.15442	6.13113	0.352624	6.07893	5.60329	6.15089	6.49946	6.4116	6.13159	6.14596	0.314561	5.03683	4.32865	3.63967	4.33505	0.698602	4.78426	5.89098	5.39198	5.35574	0.55425
20501244	hsa-miR-379-5p	4.2495	2.07612	4.95799	3.7612	1.50171	4.49412	2.95555	4.25394	3.9012	0.82772	2.06456	4.96473	3.803	3.61076	1.45961	3.71291	4.2433	4.41576	4.12399	0.366303	5.07615	5.40779	5.7651	5.06915	5.36071	4.9435	5.2704	0.302279	4.56213	3.66226	4.70864	4.9336	4.51102	4.27642	4.44234	0.439858	3.69891	3.73255	4.48826	3.97324	0.446338	2.22324	2.60399	1.69876	2.17533	0.454514
20501293	hsa-miR-331-3p	5.45582	5.19729	4.87065	5.17458	0.293244	4.5851	3.07839	4.18819	3.95056	0.780959	5.47011	4.93104	4.93197	5.11104	0.310964	4.74406	4.94126	5.63906	5.10813	0.470256	5.61921	6.1145	5.81768	6.01316	6.05072	6.13729	5.95876	0.201364	5.46701	4.96982	6.31396	6.19243	6.32259	6.30238	5.92803	0.573651	5.34678	4.25604	4.03769	4.54684	0.701319	4.96296	4.00956	4.1555	4.37601	0.513529
20502237	hsa-miR-20b-5p	3.29444	3.62809	2.99696	3.3065	0.315736	2.93281	3.76474	3.39299	3.36351	0.416747	2.41704	3.39918	1.04106	2.28576	1.18452	4.6376	3.84934	2.52304	3.66999	1.06863	3.57768	2.89983	4.31991	4.36386	4.37951	3.92848	3.91155	0.587482	2.90305	1.21564	3.9162	3.26343	3.42882	3.54064	3.04463	0.955654	1.70004	1.76614	2.08897	1.85172	0.208108	0.994571	1.74229	1.23819	1.32502	0.381345
20503100	hsa-miR-483-5p	2.91105	1.77458	1.12366	1.93643	0.904619	2.08996	1.81035	1.31269	1.73767	0.393696	1.20567	0.790435	3.01359	1.6699	1.18205	1.55004	1.8204	3.12365	2.1647	0.841406	3.29823	3.90924	1.83966	3.65421	2.92937	3.86616	3.24948	0.783814	2.23415	2.8392	4.03424	4.01025	3.81528	3.45657	3.39828	0.724431	1.87567	2.51538	2.23415	2.2084	0.320633	0.657232	1.43811	0.810363	0.968569	0.413781
20503789	hsa-miR-491-5p	1.59733	1.47842	1.4364	1.50405	0.0834726	1.87663	1.6206	1.12295	1.54006	0.383241	0.86348	1.47842	1.41924	1.25371	0.339245	1.65456	2.112	1.39945	1.722	0.361032	4.0858	4.09712	4.73845	3.69906	3.959	4.37989	4.15989	0.359245	3.15315	2.95082	2.88104	4.00067	2.95008	3.37742	3.21887	0.424006	2.01817	1.47842	1.27228	1.58962	0.385178	1.30084	2.18894	2.42956	1.97311	0.594507
20503876	hsa-miR-500a-3p	1.09773	1.22961	1.69338	1.34024	0.312859	1.5049	0.988227	1.83384	1.44232	0.426267	1.51845	1.99098	1.74093	1.75012	0.236399	1.05262	1.59125	1.44693	1.3636	0.278816	3.01243	2.02919	4.27221	3.52163	3.62373	3.95782	3.40284	0.795742	2.03025	0.948359	2.90727	3.54412	2.21661	2.31257	2.32653	0.873979	1.80546	0.955472	1.20711	1.32268	0.436618	1.05203	1.61377	1.08854	1.25145	0.314311
20503878	hsa-miR-501-3p	1.6233	1.46554	0.856893	1.31525	0.404706	1.78721	2.34604	1.02789	1.72038	0.661612	1.14574	2.72884	2.0927	1.98909	0.796618	1.85077	1.85033	1.94309	1.8814	0.0534302	2.7559	2.32968	3.66115	4.06335	3.9987	3.71474	3.42059	0.710443	1.70856	0.904132	3.72166	2.7559	2.39116	2.78348	2.37748	0.97296	2.85424	1.8264	1.23057	1.9704	0.821359	0.7481	1.44334	1.75393	1.31512	0.515027
20503907	hsa-miR-532-5p	2.61504	3.04811	2.05868	2.57394	0.495994	2.32556	1.25121	0.967886	1.51488	0.716211	1.40783	3.7892	1.65842	2.28515	1.30856	2.40975	1.53573	1.72745	1.89098	0.459385	4.35042	4.44732	4.16557	4.40829	4.05225	4.37574	4.29993	0.155667	4.08443	2.2957	3.97268	4.17052	3.1914	2.55174	3.37775	0.820935	1.41587	1.1385	0.918894	1.15776	0.249048	0.996503	1.34468	1.80783	1.383	0.407018
20504356	hsa-miR-615-5p	1.80599	1.87333	2.04541	1.90824	0.123468	2.49494	0.431271	1.14246	1.35623	1.04831	1.8262	1.62654	1.59232	1.68169	0.126318	3.3522	2.09075	3.0044	2.81578	0.651534	3.48924	2.35643	1.89146	1.9992	3.84538	3.31315	2.81581	0.835843	2.06075	3.03123	3.59294	3.29705	2.69037	2.48564	2.85966	0.559509	2.00445	1.56533	2.89538	2.15505	0.677698	1.74416	2.70696	1.24348	1.8982	0.743803
20504372	hsa-miR-625-5p	2.2706	3.51556	3.45598	3.08071	0.70221	3.81026	2.78533	3.15352	3.2497	0.519187	1.48695	1.1767	1.86468	1.50944	0.344542	3.19319	2.85813	2.28497	2.77876	0.459282	4.6631	3.88147	4.88926	4.45275	4.93339	4.6342	4.5757	0.383247	3.95176	1.95256	3.68379	4.49401	4.07619	3.75742	3.65262	0.880796	2.33026	3.49037	3.73038	3.18367	0.748752	2.27749	3.59381	1.75393	2.54174	0.947977
20504421	hsa-miR-654-3p	1.84848	1.85279	0.876103	1.52579	0.562651	1.57005	1.48388	1.19497	1.4163	0.19646	0.868056	0.903887	1.09773	0.956558	0.123565	1.3591	1.5837	1.3738	1.43886	0.125644	2.78532	2.62926	2.8627	2.22438	3.61817	3.00239	2.8537	0.459933	2.43695	1.43937	3.82692	1.3503	1.18699	1.80853	2.00818	0.996213	0.917809	1.83372	0.656897	1.13614	0.618048	0.698523	1.14167	0.834053	0.891414	0.227072
20504553	hsa-miR-671-3p	2.87756	4.07186	2.54729	3.16557	0.802057	4.51551	2.7612	2.89872	3.39181	0.975582	3.9292	3.63117	3.88178	3.81405	0.160144	2.24936	2.27019	2.76352	2.42769	0.291023	5.01785	5.09922	4.73281	4.89325	5.28331	5.46598	5.08207	0.264553	5.0525	5.50359	4.94929	5.20901	4.94438	4.63732	5.04935	0.290735	4.16059	3.42021	4.2479	3.9429	0.454761	2.72727	3.60902	3.25811	3.19813	0.443927
20504561	hsa-miR-151b	6.01115	6.01659	5.58313	5.87029	0.2487	6.34221	5.58766	4.97743	5.63576	0.683661	5.21429	6.35991	5.60654	5.72691	0.582217	6.36803	6.39888	6.07353	6.28015	0.179598	6.4294	6.32533	6.76154	6.34914	6.59712	6.39872	6.47687	0.169194	5.77232	5.70734	6.4609	5.94748	6.15614	6.26037	6.05076	0.29305	6.02163	5.00372	5.85126	5.62554	0.545206	4.28743	4.99954	4.51474	4.60057	0.36373
20505794	hsa-miR-887-3p	2.67162	2.34728	1.77695	2.26528	0.452935	0.415572	1.06426	1.69425	1.05803	0.639361	2.59926	1.16336	1.15187	1.63817	0.832354	1.33737	1.6211	1.63783	1.5321	0.16885	3.62084	2.56774	3.29417	3.57899	3.38166	4.08243	3.42097	0.499614	1.93514	2.2852	2.62134	2.53451	3.12738	3.15304	2.60943	0.475251	0.998771	2.50305	1.16556	1.55579	0.824578	2.36607	2.15528	1.1809	1.90075	0.632259
20505798	hsa-miR-543	2.09402	3.12786	2.68501	2.63563	0.518683	4.15573	3.8703	2.12294	3.38299	1.10053	1.8262	2.91927	2.39786	2.38111	0.546726	3.42103	3.60926	1.54168	2.85732	1.14326	4.68551	4.36772	4.94509	4.6044	3.85374	4.78177	4.5397	0.38691	3.18918	1.95256	3.46401	3.99422	3.85294	3.38115	3.30568	0.727853	3.9215	1.73167	2.44036	2.69785	1.11739	2.7458	2.95922	2.12294	2.60932	0.434524
20506716	hsa-miR-1184	2.80096	3.0123	4.40757	3.40695	0.872986	2.45017	3.85052	3.91681	3.40583	0.828293	1.56933	1.78716	4.73899	2.69849	1.77047	2.9755	3.36307	2.73126	3.02328	0.3186	3.48253	2.98539	4.10232	2.63568	2.81288	2.47053	3.08155	0.609317	3.11916	2.94187	3.68063	2.2584	2.16742	3.91982	3.01455	0.716768	2.90962	3.81016	3.94671	3.5555	0.563501	1.84275	1.72734	2.07389	1.88133	0.176467
20506776	hsa-miR-1229-5p	5.21512	5.34849	5.46735	5.34366	0.126183	4.80728	5.7231	5.42713	5.31917	0.467357	3.6631	4.51748	5.16226	4.44761	0.752013	5.71811	5.86177	5.68751	5.7558	0.0930409	5.04475	5.01659	4.77908	5.44702	4.90673	4.81691	5.00185	0.242122	5.41645	4.76055	5.28137	5.40678	5.6498	5.10665	5.27027	0.306839	5.16115	4.24419	5.05378	4.8197	0.501294	5.41143	5.39677	4.19865	5.00228	0.696003
20506779	hsa-miR-1231	2.90978	2.69086	3.46564	3.0221	0.399412	4.18733	4.36152	4.20494	4.25126	0.0958932	4.6598	5.75462	5.23462	5.21635	0.547637	4.58366	4.20866	5.13085	4.64106	0.463767	5.34794	5.34849	4.82838	5.36366	5.15526	5.27264	5.21939	0.206806	4.7121	5.4691	4.91398	5.16088	5.0802	5.27761	5.10231	0.267177	5.25763	5.09201	4.97735	5.109	0.140912	4.93944	5.03617	4.08559	4.68707	0.523136
20506795	hsa-miR-1202	3.18872	1.58408	2.3868	2.38653	0.802317	1.69865	1.99638	2.25114	1.98205	0.276522	2.00328	2.6166	2.76018	2.46002	0.402011	2.17057	2.44982	2.91312	2.51117	0.375055	2.46681	1.81259	1.97848	2.65017	2.72017	1.06104	2.11487	0.632034	2.89602	2.04031	2.35128	2.85089	2.65337	1.81279	2.43411	0.443422	2.3307	1.3627	1.85632	1.84991	0.484032	2.31533	3.31341	3.35749	2.99541	0.589382
20506818	hsa-miR-1290	2.09763	4.13806	3.61983	3.28517	1.06058	3.8148	3.00455	4.39284	3.7374	0.697374	1.45524	2.58486	2.29832	2.11281	0.587215	2.57112	3.30257	4.78831	3.554	1.12978	3.3352	0.899576	5.83685	3.0641	5.75136	3.94518	3.80538	1.85189	1.60062	1.2428	5.43251	4.14182	4.81754	4.0487	3.54733	1.72468	2.67034	1.52305	1.53453	1.90931	0.6591	3.67254	1.76662	0.763205	2.06745	1.47782
20506837	hsa-miR-1246	6.48258	5.84991	7.06382	6.46544	0.607133	7.03799	7.09695	7.48588	7.20694	0.243363	5.30926	5.7953	6.34645	5.81701	0.518934	6.41637	7.29041	7.17654	6.96111	0.475177	6.25318	5.07499	8.71736	6.9806	7.86673	6.86557	6.95974	1.26275	4.83517	3.05404	8.18652	6.93298	7.33624	7.42087	6.2943	1.9479	6.66524	6.0188	6.55825	6.41409	0.346491	5.72718	5.92549	6.20043	5.95103	0.237662
20515622	hsa-miR-3187-5p	1.58198	1.4308	2.03063	1.68114	0.311963	2.11647	1.46554	2.07383	1.88528	0.364129	1.23701	1.11943	1.11926	1.15857	0.067932	1.85773	1.74534	2.12743	1.91017	0.196367	1.84866	1.75441	2.29941	2.49589	1.81899	1.39402	1.93523	0.398393	1.64968	1.81899	2.21003	2.10937	2.53754	1.93965	2.04421	0.313825	2.68442	2.82399	2.82399	2.77746	0.080579	0.999117	1.4626	1.33784	1.26652	0.239831
20515624	hsa-miR-3188	2.80908	1.36101	3.26969	2.47992	0.996002	1.58895	2.69731	2.95555	2.41394	0.726031	3.03458	4.71749	1.65745	3.13651	1.53256	1.50414	2.94939	2.8747	2.44274	0.813711	4.15561	3.55784	1.24808	3.38169	3.4245	3.28277	3.17508	0.993756	4.45658	4.18771	3.14964	2.28515	2.97583	1.87732	3.15537	1.01802	3.31884	1.16377	1.73533	2.07265	1.11643	2.86548	3.72174	3.29338	3.29353	0.428132
20517682	hsa-miR-4304	2.23105	3.67904	2.20175	2.70395	0.844579	1.69911	4.43325	2.32684	2.81973	1.43216	1.66176	2.38471	2.0927	2.04639	0.363692	3.78533	3.87462	2.72934	3.4631	0.637019	3.69553	3.63586	1.00407	4.13774	3.41787	3.27464	3.19428	1.11264	3.69095	4.00211	4.32311	4.41523	4.95457	4.72488	4.35181	0.461815	1.39567	2.77272	3.34206	2.50348	1.00074	2.40254	2.98221	3.57348	2.98608	0.585481
20517824	hsa-miR-3615	1.21774	0.740715	0.756302	0.904917	0.27102	1.83373	1.47193	2.12162	1.80909	0.325541	2.47732	1.46459	1.38562	1.77585	0.608781	1.46133	0.859029	1.39402	1.23813	0.330029	3.0757	2.35106	2.51675	2.25524	3.03135	3.34177	2.76198	0.445626	1.76022	1.92583	2.53257	3.1966	2.68891	1.60333	2.28458	0.620406	0.997963	1.1767	1.30405	1.15957	0.153759	1.30587	0.997963	0.944783	1.08287	0.194943
20517943	hsa-miR-3682-3p	4.60039	4.2357	3.63897	4.15835	0.485351	4.0487	3.42662	2.01595	3.16376	1.04156	2.24928	1.11314	2.00113	1.78785	0.597346	3.45592	2.29624	3.68303	3.14506	0.743819	2.26342	2.78521	1.03536	4.20683	2.40758	3.45627	2.69245	1.08596	2.15448	1.80055	3.02942	3.34802	3.71672	4.31295	3.06036	0.947759	4.0186	3.01467	2.69711	3.24346	0.689815	3.00854	3.93782	1.86516	2.93717	1.03817
20518625	hsa-miR-3937	2.17621	3.98759	3.22061	3.12814	0.909223	4.54319	4.52347	4.66332	4.57666	0.0756956	4.75674	4.02523	5.40678	4.72958	0.691178	4.70994	4.00559	4.20029	4.30528	0.363718	4.76157	3.66275	3.82969	3.92797	4.67943	4.62159	4.24717	0.491805	4.66242	5.02807	4.28428	3.32527	4.53301	4.0619	4.31583	0.58673	5.15787	4.91587	5.02404	5.03259	0.121224	4.77571	5.33617	4.66859	4.92682	0.358528
20518879	hsa-miR-4485	2.0236	3.50223	2.8788	2.80154	0.742333	3.12312	2.47206	3.22305	2.93941	0.407811	1.54414	2.78218	1.49029	1.93887	0.730824	3.82392	3.06956	3.83578	3.57642	0.438995	4.61607	5.19849	7.43881	5.25651	4.39792	4.62594	5.25562	1.12346	3.79682	4.27163	4.70388	4.89145	4.60299	4.43801	4.4508	0.385058	3.92782	3.54848	2.61035	3.36222	0.678197	3.64253	3.24023	1.61424	2.83233	1.07391
20518893	hsa-miR-4498	2.48647	3.20054	3.29957	2.99552	0.443629	2.77729	2.51785	2.23478	2.50997	0.27134	4.27557	4.55993	3.895	4.2435	0.333624	3.32328	2.26544	3.91569	3.16813	0.835993	3.97335	4.52919	3.78525	4.59718	4.17179	3.97784	4.17243	0.327137	4.41979	5.03517	3.83216	4.16192	4.07254	4.50559	4.33786	0.419087	3.14698	3.24834	4.09592	3.49708	0.521081	3.65437	4.16108	4.13944	3.98496	0.286503
20518937	hsa-miR-4535	1.81387	1.72481	1.46532	1.668	0.181083	2.61429	0.563196	2.60295	1.92681	1.18094	1.09342	1.08501	2.07323	1.41722	0.568136	2.04019	2.34474	2.43469	2.27321	0.206751	2.543	2.03915	1.02863	1.40002	1.30181	0.768047	1.51344	0.661011	1.89101	1.93309	2.40102	2.64839	2.29872	1.85943	2.17194	0.325326	2.89767	1.87367	1.45085	2.07406	0.743939	1.85112	2.28359	1.00723	1.71398	0.649138
20519074	hsa-miR-3972	1.63142	1.11801	2.66492	1.80478	0.787891	1.60994	3.04567	1.23573	1.96378	0.955442	0.861495	2.7396	1.06617	1.55576	1.03034	2.48235	2.43013	1.97744	2.29664	0.277666	2.34475	2.73837	0.71759	2.66838	3.36102	3.18546	2.50259	0.948411	2.73754	1.66186	3.13185	3.9822	3.41289	3.74822	3.11243	0.836192	1.03296	1.92385	0.818664	1.25849	0.586093	2.31337	2.41807	1.88207	2.2045	0.284099
20519461	hsa-miR-4667-5p	2.00866	3.41902	1.41644	2.28137	1.02877	3.75263	2.73363	1.88982	2.79203	0.932775	1.85506	2.47528	2.77509	2.36848	0.469224	3.84454	0.594288	2.84368	2.4275	1.66461	3.06122	2.23105	2.89756	3.90651	2.12271	3.51985	2.95648	0.700829	3.98488	2.84142	5.06107	4.51901	4.36547	4.21693	4.1648	0.742357	3.28958	2.89257	3.41711	3.19975	0.273566	2.61872	2.33159	1.15383	2.03471	0.776261
20519489	hsa-miR-4685-5p	1.12185	1.12593	1.61702	1.28827	0.284717	2.43184	2.10534	2.64355	2.39358	0.271138	2.53866	2.95499	2.407	2.63355	0.286057	2.25903	2.94939	1.42962	2.21268	0.760942	3.32679	2.23105	0.972947	2.40883	2.3298	2.6774	2.32447	0.770935	2.77315	3.50592	3.86435	3.40236	2.57132	2.53866	3.10929	0.55522	2.12778	2.76436	2.50305	2.46506	0.319982	0.681456	3.01359	1.92046	1.87184	1.16683
20519533	hsa-miR-4710	2.2687	2.24624	2.82996	2.4483	0.330717	1.83372	2.77804	3.10957	2.57378	0.661993	2.38811	2.18554	2.40884	2.3275	0.123375	3.4181	2.47843	2.39656	2.76436	0.567631	2.8192	1.75521	1.48416	3.12024	1.98318	2.84755	2.33492	0.677883	3.46486	3.57855	3.36631	2.98365	3.44445	3.79167	3.43825	0.26727	2.86308	3.1145	3.0576	3.01173	0.131834	1.88722	3.01359	1.41387	2.1049	0.821773
20519549	hsa-miR-4717-3p	2.11887	2.66648	2.55635	2.44723	0.289652	2.70199	3.09515	2.03193	2.60969	0.537587	2.62202	2.3355	1.98839	2.3153	0.317299	3.07481	3.08792	2.09727	2.75333	0.568207	1.79724	3.23789	2.23105	3.39673	2.98303	2.93074	2.76278	0.619571	3.03575	2.86631	3.17524	3.19126	2.83884	2.43617	2.92393	0.281282	3.56316	2.52703	3.66917	3.25312	0.631042	2.10894	2.18212	2.74054	2.34387	0.34547
20519615	hsa-miR-371b-5p	2.83894	1.63428	1.29124	1.92149	0.812836	1.94217	1.18404	2.09993	1.74205	0.489642	2.09241	0.760821	0.708883	1.18737	0.784215	2.37563	2.96197	3.15923	2.83228	0.40758	3.06246	1.44217	2.09268	2.48134	3.2512	1.81614	2.35766	0.708809	1.99628	1.39402	1.42382	1.8262	1.61019	0.998629	1.54152	0.35296	2.31846	1.72215	1.36257	1.80106	0.482803	1.45196	1.94167	1.59777	1.6638	0.251444
20519688	hsa-miR-4793-5p	1.60836	1.07061	1.63738	1.43878	0.319177	1.80503	0.864542	1.98544	1.55167	0.601869	0.906783	0.810786	0.827135	0.848235	0.0513594	1.87948	1.78488	2.50072	2.05503	0.388865	0.923533	2.58527	1.57258	2.41945	2.34894	3.42635	2.21269	0.865422	2.02711	1.63794	1.97792	1.95774	2.63514	2.51301	2.12481	0.376087	1.9634	1.03766	1.57626	1.52578	0.464929	1.15083	1.36348	1.92577	1.48002	0.400398
20519701	hsa-miR-4800-5p	3.4469	2.49418	2.96741	2.9695	0.476359	2.6997	2.65457	1.04155	2.13194	0.944578	1.96738	2.47245	2.80956	2.41646	0.423872	2.30391	1.36682	2.73609	2.13561	0.699978	3.37234	2.72408	2.41181	4.04118	2.85432	3.16676	3.09508	0.572641	2.80602	2.99332	4.56993	4.17632	4.34981	4.07651	3.82865	0.741211	1.42649	1.96738	2.9113	2.10172	0.751466	2.60096	3.26488	2.50305	2.78963	0.414479
20520576	hsa-miR-5195-3p	3.41427	3.31793	4.44237	3.72486	0.623251	3.95832	4.7518	4.3749	4.36167	0.396906	2.95839	3.36992	3.6187	3.31567	0.33348	4.57227	4.11508	4.53031	4.40589	0.252716	4.13199	4.25876	1.21645	4.65122	4.28753	4.08234	3.77138	1.26748	4.46917	3.76827	4.1624	4.83169	4.80677	4.65568	4.449	0.415476	3.0757	1.9732	2.8031	2.61733	0.574245	2.78996	3.01259	3.18284	2.99513	0.197021
20525383	hsa-miR-6716-5p	4.66111	3.40918	2.54967	3.53999	1.06178	4.08136	4.93541	4.86171	4.62616	0.473245	4.19383	4.14504	3.63798	3.99228	0.307805	4.42113	3.34265	4.22419	3.99599	0.574313	5.11883	4.4787	3.29949	3.86746	4.97603	3.46589	4.20107	0.7726	4.70468	4.765	4.34951	4.12819	4.52292	3.95361	4.40398	0.321484	3.86436	4.07092	4.37606	4.10378	0.257424	4.17119	3.91602	4.41099	4.16607	0.247527
20525395	hsa-miR-6723-5p	1.51432	2.64818	1.37946	1.84732	0.696833	3.65774	2.38304	3.00247	3.01442	0.637435	2.09452	4.50782	3.01138	3.20458	1.21819	3.80581	4.46558	3.98198	4.08446	0.341612	4.55173	4.69248	4.29502	4.29736	4.76418	4.58204	4.53047	0.196853	4.33794	3.07566	3.24588	3.90859	3.87725	3.10767	3.59217	0.521344	4.21799	3.56861	3.24304	3.67655	0.496354	2.69117	3.30393	4.12479	3.3733	0.71932
20525418	hsa-miR-6728-5p	5.03608	4.93498	4.69018	4.88708	0.177853	5.09419	5.28508	5.59961	5.32629	0.255219	4.04919	3.49431	5.16254	4.23535	0.849548	5.03456	5.14197	5.38136	5.18596	0.177535	4.92073	5.12273	2.03013	5.63875	5.10261	5.13238	4.65789	1.3096	5.04948	4.98663	5.29322	5.58456	5.61809	5.61915	5.35852	0.291368	4.65591	4.48662	5.11423	4.75225	0.324709	5.17536	5.38968	5.17884	5.24796	0.122744
20525430	hsa-miR-6734-5p	1.90732	2.497	1.87568	2.09333	0.349942	2.52647	2.97697	2.37728	2.62691	0.312208	2.51199	2.08577	2.38479	2.32752	0.218809	1.35411	3.21852	2.45492	2.34252	0.93727	1.88511	1.54933	1.65508	2.75793	3.03933	1.80282	2.11493	0.62443	2.487	2.50695	3.55545	2.89549	2.87341	4.04592	3.0607	0.618641	2.78582	2.16679	2.75739	2.57	0.349481	3.25537	2.5812	2.41503	2.75053	0.445025
20525450	hsa-miR-6744-5p	2.2362	1.12477	2.66707	2.00935	0.795782	4.09784	2.91217	3.837	3.61567	0.623049	1.38474	1.56085	1.75393	1.56651	0.184658	2.58987	0.784561	1.46223	1.61222	0.911953	1.97671	2.2207	1.50813	3.44654	2.42725	2.50565	2.3475	0.647667	2.48771	1.14418	3.66893	2.75403	4.17978	4.23515	3.0783	1.19123	1.50735	1.7466	1.44214	1.56536	0.160308	3.20677	2.37991	1.702	2.42956	0.753611
20525463	hsa-miR-6751-5p	1.73002	2.10931	1.42152	1.75362	0.344502	1.3073	2.02985	2.40823	1.91513	0.559363	0.916677	1.18921	2.4998	1.53523	0.846387	3.21631	2.96618	1.95714	2.71321	0.666615	2.38471	2.38522	2.29733	2.31498	1.75855	1.79521	2.156	0.296053	1.81755	2.6121	2.96448	3.09714	1.96853	3.02991	2.58162	0.561058	1.47707	1.96631	2.70921	2.05086	0.620405	2.85215	1.1717	1.48967	1.83784	0.892688
20525497	hsa-miR-6768-5p	1.49418	1.32772	1.67503	1.49898	0.173706	2.04518	2.81772	3.7759	2.8796	0.867017	2.8041	4.88806	3.22505	3.63907	1.10195	4.33052	3.97959	3.0757	3.79527	0.647398	3.39281	4.22393	4.39408	4.06648	3.83519	3.52722	3.90662	0.394184	3.88574	4.00056	3.97181	3.73608	4.05515	3.45144	3.85013	0.22481	3.9522	3.89752	2.76145	3.53706	0.672253	1.83549	2.58911	2.36523	2.26328	0.387017
20525523	hsa-miR-6781-5p	1.9126	2.7994	2.73026	2.48075	0.49325	3.9468	3.89957	3.83231	3.89289	0.0575379	3.19952	3.1798	3.01359	3.13097	0.102131	4.08235	3.16329	3.95124	3.73229	0.497108	4.79475	3.26772	3.93752	3.81733	3.44078	4.02623	3.88072	0.535387	4.1591	4.32746	4.3131	3.63539	3.568	3.7291	3.95536	0.349736	4.09106	3.73255	2.62118	3.4816	0.766402	3.78223	2.53607	2.01313	2.77714	0.908854
20525531	hsa-miR-6785-5p	1.75412	1.2811	2.30102	1.77875	0.510406	2.99411	2.94293	2.02744	2.65483	0.543936	1.63189	2.29537	2.97387	2.30038	0.671005	3.36774	1.54046	2.19485	2.36769	0.925821	2.69223	2.47861	1.24193	3.19808	2.55441	2.2369	2.40036	0.651164	2.2606	3.76827	3.06233	2.54787	2.564	2.81723	2.83672	0.530809	2.79945	2.63756	1.7608	2.39927	0.558824	1.73337	2.43184	1.27699	1.81407	0.58164
20525551	hsa-miR-6795-5p	2.92207	2.00324	2.93098	2.61876	0.533083	1.91749	1.26781	1.39319	1.52616	0.344648	1.72775	1.32031	1.98902	1.67903	0.337003	1.35284	2.79544	1.51819	1.88882	0.789496	2.45165	2.30311	1.68333	3.01313	2.44919	2.52857	2.40483	0.429048	1.74254	1.95256	2.86434	2.78373	1.4124	3.01753	2.29552	0.676243	1.80178	1.66577	1.18404	1.55053	0.324592	1.72534	1.32352	1.50301	1.51729	0.201288
20525565	hsa-miR-6802-5p	2.29452	2.44541	3.18856	2.64283	0.478598	2.75725	3.66045	4.22567	3.54779	0.740666	4.26118	3.04594	3.27978	3.52897	0.644804	5.0506	4.43538	4.25923	4.58174	0.415491	3.93022	3.92222	3.16137	3.16471	3.66541	3.80555	3.60825	0.358012	3.90503	4.13076	3.98184	2.88885	3.67726	3.8133	3.73284	0.440879	3.56461	4.43243	3.78433	3.92712	0.451185	3.92943	3.90772	3.92235	3.91983	0.0110702
20525609	hsa-miR-6824-5p	0.875942	2.33432	2.42288	1.87771	0.86869	2.11647	2.61439	2.14062	2.29049	0.280764	1.20534	3.24053	1.49119	1.97902	1.10181	3.70069	3.09142	2.99849	3.26353	0.381427	3.97486	3.19055	3.98802	3.33409	2.9074	3.67462	3.51159	0.439958	3.99851	3.93469	3.52683	3.38801	2.40102	3.0757	3.38746	0.593724	3.05243	3.35633	2.8041	3.07095	0.27658	2.52752	2.63607	1.85171	2.33843	0.424995
20525683	hsa-miR-6860	1.90765	1.35575	2.17162	1.81167	0.416315	3.66973	1.89012	3.39299	2.98428	0.95762	2.3556	3.47027	3.4796	3.10182	0.646263	2.70205	3.07408	2.91312	2.89642	0.186575	4.26821	3.63849	2.50804	3.002	3.84264	3.69695	3.49272	0.63201	4.57306	4.06709	4.6396	3.65146	3.69264	3.90864	4.08875	0.428726	2.62134	2.83695	3.36102	2.93977	0.380407	3.16329	3.01359	2.69518	2.95735	0.239072
20525691	hsa-miR-6865-5p	5.69738	5.81332	5.84267	5.78445	0.076823	5.84358	5.81042	5.54041	5.73147	0.166292	4.81622	4.83069	5.11495	4.92062	0.168452	5.17195	5.09852	4.91798	5.06281	0.130694	4.50732	4.61997	4.49113	5.66358	4.87118	5.10428	4.87624	0.452111	4.76316	5.4731	6.11334	5.75247	5.83578	6.35796	5.71597	0.557237	5.43221	4.85583	5.76669	5.35158	0.460748	5.86165	5.56281	4.97997	5.46815	0.448395
20525701	hsa-miR-6870-5p	1.72656	2.78532	1.62204	2.04464	0.643575	2.45492	3.05213	2.91642	2.80782	0.313064	1.80034	2.08577	3.13499	2.34037	0.702808	2.60221	2.28196	3.23003	2.70473	0.482277	3.71795	2.97447	5.36172	3.6787	3.34495	2.4275	3.58421	0.995327	2.95164	2.94098	3.90763	2.82993	3.38868	3.54967	3.26142	0.424662	1.70964	1.42639	1.94375	1.69326	0.259069	2.92639	2.86348	2.12239	2.63742	0.447136
20526180	hsa-miR-7111-5p	2.71322	3.04237	2.24012	2.66524	0.403274	3.91666	2.21448	3.19995	3.11036	0.854619	1.14913	1.90583	1.4965	1.51715	0.378774	2.83241	2.75925	2.43424	2.6753	0.211945	3.62794	2.86333	3.45063	3.43033	2.80937	3.38407	3.26094	0.33957	3.38811	3.95002	4.83069	3.37796	3.40747	3.63244	3.76445	0.56695	1.85921	3.13429	2.50076	2.49809	0.637543	3.91918	2.719	2.09624	2.91147	0.926589
20529142	hsa-miR-7850-5p	1.27376	2.11647	2.43939	1.94321	0.601821	2.19669	1.64547	2.30026	2.04747	0.351977	2.96369	1.66704	1.3352	1.98864	0.860566	2.82213	2.94939	2.73293	2.83482	0.108783	2.47574	1.55175	1.04376	1.3783	1.2552	1.1597	1.47741	0.51969	2.07153	1.63794	1.75948	1.38016	2.05862	3.12387	2.00527	0.607388	2.21825	1.47404	2.69209	2.12813	0.614005	1.92676	3.32104	1.36728	2.20503	1.00617
20529773	hsa-miR-8063	3.48742	3.26822	4.25849	3.67137	0.520131	0.918286	3.60051	3.39299	2.63726	1.49229	4.27098	4.77909	4.49972	4.5166	0.254474	4.51421	4.02948	5.24974	4.59781	0.614411	3.33051	4.3579	2.93444	3.23941	3.7808	3.65998	3.55051	0.498322	4.02312	3.36102	3.51467	3.63539	3.48629	2.60303	3.43725	0.467468	3.75789	3.53353	3.9535	3.74831	0.210146	2.56075	3.03916	1.70927	2.43639	0.673611
20529774	hsa-miR-8064	1.83466	2.31971	1.71234	1.95557	0.321228	1.83373	3.59731	3.15395	2.86166	0.917405	2.17057	2.585	2.0927	2.28276	0.264628	2.45846	1.96358	3.4446	2.62221	0.753969	3.52217	3.35574	1.30097	3.66262	2.93193	3.4314	3.03414	0.884164	4.07023	1.94164	2.07552	3.33696	3.14639	2.76531	2.88934	0.804582	2.47748	1.1058	2.80089	2.12806	0.899949	3.39299	3.43883	3.3325	3.38811	0.0533311
20532608	14qII-3	2.6224	2.58237	2.39041	2.53173	0.12401	3.50231	2.92647	2.48134	2.97004	0.511879	3.91075	3.15271	3.67843	3.58063	0.388368	3.67726	4.195	4.06709	3.97979	0.269685	5.04198	4.44697	5.11224	4.69105	4.63295	4.89893	4.80402	0.256963	4.0219	4.02686	4.70538	4.69664	4.5714	4.49468	4.41948	0.316072	4.13885	3.68809	4.16272	3.99656	0.267403	2.43732	3.30378	2.69529	2.81213	0.444893
20532609	14qII-3	2.41873	2.42694	2.12987	2.32518	0.169189	3.30729	3.20041	2.27766	2.92846	0.566131	3.61368	2.89382	3.39208	3.29986	0.368683	3.00012	4.05567	3.82932	3.62837	0.555727	4.84659	4.18138	4.97529	4.45329	4.42928	4.66116	4.59116	0.293543	3.77361	3.74323	4.43979	4.45166	4.39015	4.19963	4.16635	0.328826	3.87157	3.42081	3.94413	3.7455	0.283523	2.17173	3.2623	2.43475	2.62292	0.569115
20532628	ACA18	1.02947	0.989713	0.961515	0.993566	0.0341403	1.83379	0.878556	1.31866	1.34367	0.478109	1.16865	1.07918	1.10282	1.11688	0.046364	1.30509	2.02758	1.8293	1.72066	0.373298	2.47376	2.62542	1.27435	2.56133	2.83436	0.945575	2.11913	0.797505	1.84783	1.1043	1.38047	1.65265	0.917349	1.34615	1.37479	0.341832	1.96011	1.05498	1.04382	1.35297	0.525828	1.7477	0.985547	1.81361	1.51562	0.460237
20532631	ACA20	0.86031	0.584129	1.11215	0.852196	0.264104	1.63026	1.05433	1.07524	1.25327	0.326643	1.03286	0.777586	1.23336	1.0146	0.228436	1.07057	0.957084	3.6214	1.88302	1.50656	1.02425	1.44429	4.85628	2.51229	3.16433	1.66088	2.44372	1.41216	0.866789	0.883998	1.24537	0.974444	0.41138	0.754397	0.856063	0.273697	1.09621	1.1767	1.11215	1.12835	0.0426201	0.993887	1.02448	0.806484	0.941617	0.118024
20532632	ACA20	0.780789	1.05038	0.81988	0.883683	0.145681	1.83373	1.0577	0.916978	1.26947	0.493701	0.953341	0.415383	1.17894	0.849223	0.392284	1.20479	0.989104	3.46314	1.88568	1.37037	0.812598	1.00926	4.44196	2.38951	2.83469	1.5381	2.17102	1.35948	0.701852	0.815996	1.13516	0.94496	0.281455	1.52795	0.901229	0.419655	1.04179	1.1767	0.79045	1.00298	0.196027	0.971831	0.589445	0.523182	0.694819	0.242176
20532694	ACA57	1.69097	1.05135	1.74327	1.4952	0.38527	2.17789	1.12611	1.1017	1.46857	0.614414	1.46554	1.71427	1.48308	1.55429	0.138817	1.10762	1.27194	2.62546	1.66834	0.832953	2.50305	3.58443	3.21432	3.33675	3.65618	2.64991	3.15744	0.480054	2.32964	1.48313	2.54274	1.85392	1.83373	2.33528	2.06307	0.401976	1.97532	0.902561	2.82014	1.89934	0.961047	1.03094	0.852851	1.91835	1.26738	0.570748
20533259	ENSG00000238388	3.87605	3.67173	3.03801	3.52859	0.43697	3.6683	3.84383	3.65759	3.72324	0.104571	5.06892	3.1197	4.13398	4.10753	0.974881	4.37248	3.5149	4.22626	4.03788	0.458778	2.91081	2.49193	3.67726	2.02157	3.3541	2.4481	2.8173	0.618351	3.69684	2.04328	3.69224	2.36157	4.20274	2.39893	3.06594	0.902161	6.14986	4.74373	4.17129	5.02163	1.01814	1.72336	3.31964	3.34145	2.79482	0.927973
20533260	ENSG00000238388	3.80604	3.73481	3.17004	3.5703	0.348459	3.48022	3.69304	3.526	3.56642	0.112018	4.6635	3.04969	3.92805	3.88041	0.80796	4.18089	3.50686	3.26836	3.65204	0.47327	2.91825	2.29987	3.34356	1.9523	3.26089	2.37943	2.69238	0.565328	3.56446	2.96691	3.5325	2.298	3.77911	2.44934	3.09839	0.624219	5.91076	4.53708	3.81466	4.75417	1.06478	1.6894	3.11372	3.13552	2.64622	0.828699
20533757	ENSG00000239154	2.80976	3.19443	4.03406	3.34609	0.62608	3.80371	2.92672	3.4558	3.39541	0.441603	4.51542	4.17677	3.45521	4.04914	0.541507	2.49701	1.99625	2.59671	2.36332	0.321778	3.68284	2.67163	4.17403	1.75289	2.50177	2.07966	2.81047	0.936746	4.21962	1.69832	3.14462	1.56688	3.83674	2.48805	2.82571	1.09878	4.39979	4.18894	3.63016	4.07296	0.397707	3.09573	1.4017	2.62855	2.37533	0.874945
20534235	HBII-251	1.42833	0.95595	0.740469	1.04158	0.351833	1.26638	0.732424	0.857181	0.951994	0.279318	1.25331	2.03551	1.35383	1.54755	0.425561	1.17935	1.10962	1.60845	1.29914	0.270131	1.73965	2.60791	3.11686	1.4706	2.26065	2.0413	2.20616	0.596592	1.35383	1.38392	1.29545	1.20489	1.5343	1.73581	1.41803	0.189865	1.86093	1.0641	1.80715	1.5774	0.445338	1.16207	0.68442	0.579131	0.80854	0.310658
20536999	hsa-mir-4758	1.09129	1.57551	1.61514	1.42731	0.29168	1.52012	2.0927	1.43138	1.6814	0.358948	2.67933	2.4931	2.27488	2.48244	0.202434	1.35103	1.42755	1.83246	1.53701	0.258708	2.07838	1.57904	1.87557	2.01083	2.35783	1.70764	1.93488	0.278217	2.08508	1.74585	2.42871	2.47218	1.6843	2.1547	2.09514	0.331019	1.341	1.90975	1.79549	1.68208	0.300855	1.53168	2.33983	1.41924	1.76359	0.5022
20538160	U31	1.12118	1.18722	0.695214	1.00121	0.267046	2.27374	1.20365	1.11912	1.53217	0.643609	1.46554	1.20511	0.743736	1.13813	0.365535	2.16132	1.31208	2.20744	1.89361	0.504152	2.74399	3.10893	6.14922	1.80055	1.29284	1.42243	2.75299	1.81498	1.96356	0.626241	2.46999	1.19891	1.7246	1.36742	1.55845	0.641467	0.703288	0.879882	1.11713	0.900099	0.207659	1.90698	1.09378	0.612382	1.20438	0.654344
20538161	U31	1.70381	1.5169	0.970252	1.39699	0.381197	1.78823	1.64615	1.57117	1.66852	0.11024	1.24734	1.56469	0.872129	1.22805	0.346684	2.43184	1.58667	2.44743	2.15532	0.492522	2.70084	2.56495	5.42144	2.18194	1.69371	2.08971	2.77543	1.3449	1.91485	0.866233	2.72972	1.62244	2.33163	1.70691	1.86196	0.6402	0.929581	1.10491	1.1873	1.07393	0.131624	1.73114	1.34402	0.579212	1.21812	0.586192
20538192	U49A	5.0617	4.13324	3.25511	4.15001	0.90341	4.78107	3.43031	3.21369	3.80836	0.849329	2.99233	3.75081	3.53599	3.42637	0.390941	5.37857	4.88219	5.2719	5.17755	0.261296	4.1229	4.10264	5.03333	5.34213	5.12078	4.39573	4.68625	0.544394	3.80269	3.75513	4.55201	4.50801	3.71499	4.70829	4.17352	0.461287	5.03994	4.11742	4.21	4.45579	0.508003	2.3788	3.39526	2.40441	2.72616	0.5796
20538193	U49A	4.32029	3.98193	3.48235	3.92819	0.42155	5.024	3.6382	4.31685	4.32635	0.692949	2.9965	4.61086	3.50041	3.70259	0.825953	5.07885	4.24635	4.68186	4.66902	0.416401	3.96348	3.86988	5.7001	4.62257	4.1511	4.04729	4.3924	0.692442	3.52712	3.27044	4.35449	3.69764	3.54925	4.48578	3.81412	0.490878	4.45937	2.9086	3.6287	3.66556	0.776042	3.09273	3.1676	3.05649	3.1056	0.0566639
20538194	U49A	4.26525	3.78691	3.28733	3.77983	0.488998	4.95162	3.62933	4.18515	4.25537	0.663939	2.84371	4.49394	3.33954	3.55906	0.846731	5.01478	4.23748	4.61778	4.62335	0.38868	3.8994	3.80581	5.63602	4.55849	4.12018	3.97491	4.33247	0.691111	3.51825	3.21605	4.35449	3.62527	3.33786	4.40667	3.7431	0.513919	4.32813	2.83623	3.23912	3.46782	0.771796	1.95815	3.10352	2.99241	2.68469	0.631655
20538195	U49B	5.0617	4.13324	3.25511	4.15001	0.90341	4.78107	3.43031	3.21369	3.80836	0.849329	2.99233	3.75081	3.53599	3.42637	0.390941	5.37857	4.88219	5.2719	5.17755	0.261296	4.1229	4.10264	5.03333	5.34213	5.12078	4.39573	4.68625	0.544394	3.80269	3.75513	4.55201	4.50801	3.71499	4.70829	4.17352	0.461287	5.03994	4.11742	4.21	4.45579	0.508003	2.3788	3.39526	2.40441	2.72616	0.5796
20538196	U49B	3.51676	3.23012	3.59654	3.44781	0.192693	3.7675	3.19947	2.80858	3.25852	0.482178	3.0757	3.48573	2.78966	3.11703	0.34987	4.64134	3.95148	4.4277	4.34018	0.353163	3.95999	3.57846	3.29417	4.16004	4.17098	3.46375	3.77123	0.375736	3.44863	3.22872	3.98568	3.69652	3.67726	4.52292	3.75996	0.452341	3.03355	3.55221	3.62807	3.40461	0.323576	2.66298	2.83422	2.71016	2.73579	0.0884503

## Sheet: MiR Sequence
Table S3. miR-specific primers
miRNA	Mature miRNA sequence
hsa-miR-1231	GUGUCUGGGCGGACAGCUGC
hsa-miR-24-2*	UGCCUACUGAGCUGAAACACAG
hsa-miR-30b	UGUAAACAUCCUACACUCAGCU
hsa-miR-27a	UUCACAGUGGCUAAGUUCCGC
hsa-miR-8063	UCAAAAUCAGGAGUCGGGGCUU
RNU49	CACTAATAGGAAGTGCCGTCAGAAGCGATAACTGACGAAGACTACTCCTGTCTGATT
